# Supplementary material for: Development and Validation of a Lifestyle-Based 10-Year Risk Prediction Model of Colorectal Cancer for Early Stratification: Evidence from a Longitudinal Screening Cohort in China
Source: Nutrients. 2025 May 31;17(11):1898. doi: 10.3390/nu17111898 (PMC12158116; doi:10.3390/nu17111898)
Supplement: Supplementary file 1 [file nutrients-17-01898-s001.zip]

Archive with 1 entries (1 files):
- nutrients-3655733-supplementary.pdf
